# Supplementary material for: Effects of combined exercise training for adults with resistant major depression: a pilot study from the TRACE-RMD project
Source: PeerJ. 2025 Nov 17;13:e20356. doi: 10.7717/peerj.20356 (PMC12633128; doi:10.7717/peerj.20356)
Supplement: Supplemental Information 2 [file peerj-13-20356-s002.csv]

PART	Sex	Age	Antidepresives	Antipsicotics	stabilizadores	Diabetes	Smoking	BodyMass pre	Height (cm)	Body mass index pre	waist pre	hip pre	wais/hip pre	FFM% pre	FWM% pre	FM% pre	VO2peak.L/min.absolut.pre	VO2peak.ml/Kg.relativ.pre	VCO2.L/min.pre	Met.pre	UV1.L/min.absolut.pre	UV1.ml/kg/min.relativ.pre	UV2.L/min.absolut.pre	UV2.ml/kg/min.relativ.pre	RERmedido.pre	Workload.Watt.rel.pr	Workload.Watt.abs.pre	HRrest.BICI	SBPrest.BICI	DBPrest.BICI	HRpeak.BICI	HR.UV1 PRE	SBPpeak.BICI	DBPpeak.BICI	BORGpeak.BICI	RERpeak.BICI	t(min).BIKE	km.BICI	Glucose	Cholesterol total	HDL	Aterogenic index	TG	LDL	Urea	Creatina	ALT	AST	Gamma-GT
1	2	35	1	0	0	0	0	100,5	169	35,18784356	101,5	121,5	0,835390947	54,62686567	40	45,37313433	2,038	20	2,177	5,8	1,391	14	1,646	16	1,07	160	1,6	89	137	92	180	138	186	76	20	1,12	13	2,3	83	160	52	3,076923077	42	100	30	0,77	20	13	16
2	1	53	1	1	1	0	1	106,5	173,5	35,37941516	116,5	114	1,021929825	59,24882629	43,38028169	40,75117371	1,905	18	2,089	5,1	1,316	12	1,783	17	1,1	129	1,2	96	147	88	153	113	238	97	20	1,11	11	1,9	264	171	30	5,7	202	101	16	0,85	16	22	36
3	2	59	2	0	0	1	1	84,1	162,5	31,84852071	110	110	1	54,34007134	39,83353151	45,65992866	1,812	22	1,561	6,2	1,115	13	1,368	16	0,86	94	1,1	100	122	80	137	113	234	130	20	1	7	1	97	42	36	1,166666667	180	152	42	0,77	22	33	55
4	2	35	1	0	1	0	0	81	177,5	25,70918469	85,5	108	0,791666667	57,65432099	42,22222222	42,34567901	1,293	16	1,281	4,6	0,824	10	1,101	14	1,07	105	1,3	94	99	78	159	99	156	85	20	1,07	8	1,2	93	207	55	3,763636364	160	120	21	0,84	19	19	30
5	2	54	2	0	0	0	0	60,7	156	24,94247206	80	97	0,824742268	77,92421746	57,00164745	22,07578254	1,177	19	1,129	5,5	0,638	11	0,934	15	0,96	68	1,1	81	104	72	143	102	147	70	17	1,03	4,5	0,6	82	177	49	3,612244898	90	110	39	1,04	15	12	10
6	2	68	3	1	0	0	0	54,5	159	21,55769155	81	91	0,89010989	83,11926606	60,91743119	16,88073394	1,074	20	0,984	5,6	0,802	15	0,955	18	1	68	1,2	90	95	67	140	119	155	66	18	1	5	0,7	75	255	53	4,811320755	58	190	20	0,58	16	13	19
7	2	76	3	0	0	0	0	83,5	159	33,02875677	107	115	0,930434783	52,33532934	38,32335329	47,66467066	1,174	14	1,07	4	0,747	9	0,847	10	1,04	77	0,9	75	126	70	104	84	167	72	20	1,04	5	0,7	78	235	47	5	195	149	32	0,85	15	15	20
8	2	78	2	1	1	0	0	61,7	140	31,47959184	105	102	1,029411765	57,21231767	41,81523501	42,78768233	0,461	7	0,343	2,1	0,389	6	0,42	7	0,78	13	0,2	97	124	59	102	97	125	63	20	0,78	3	0,1	77	190	35	5,428571429	505	155	39	0,72	18	27	68
9	2	66	2	0	1	1	0	74,9	146	35,13792456	104,5	110	0,95	59,14552737	43,2576769	40,85447263	0,946	13	0,8	3,6	0,599	8	0,685	10	0,89	19	0,3	60	103	57	79	103	112	64	20	0,89	5,8	0,5	124	109	36	3,027777778	184	36	61	1,53	25	32	35
10	1	59	0	1	0	0	1	81	165	29,75206612	105	101	1,03960396	69,13580247	50,61728395	30,86419753	1,236	15	1,221	4,4	0,918	11	1,065	13	1,03	70	0,9	120	122	90	144	118	179	81	20	1,03	5	0,7	96	241	41	5,87804878	248	150	22	0,95	19	25	34
11	1	42	2	0	1	0	0	82,5	178	26,03837899	94,5	101	0,935643564	78,42424242	57,45454545	21,57575758	3,659	44	3,457	12,7	2,624	32	3,379	41	1,01	292	3,5	62	152	84	168	135	198	97	15	1,01	27,5	6,6	88	158	45	3,511111111	111	91	31	1,02	17	13	13
12	1	62	1	0	0	0	1	90	175,5	29,22054204	107,5	104,5	1,028708134	70,55555556	51,66666667	29,44444444	2,19	24	2,502	7	1,434	16	1,792	20	1,1	175	1,9	98	166	108	159	114	235	98	15	1,1	15	2,9	130	226	37	6,108108108	480	189	27	0,75	29	50	69
13	2	77	2	0	1	1	0	55,1	143,5	26,7576394	87,5	103	0,849514563	67,51361162	49,36479129	32,48638838	0,453	8	0,371	2,4	0,269	6	0,453	8	0,83	10	0,2	63	125	79	81	74	149	70	20	0,83	3	0,1	144	220	57	3,859649123	71	149	50	0,8	17	16	23
14	1	48	1	0	1	0	0	119,3	176	38,51368802	120,5	115	1,047826087	59,26236379	43,41994971	40,73763621	2,906	24	2,809	7	1,633	14	2,141	18	0,97	179	1,5	75	140	90	141	101	236	103	20	0,97	15	2,9	76	130	46	2,826086957	65	71	30	0,93		31
15	2	55	1	0	1	0	0	75,3	170	26,05536332	93	107	0,869158879	58,03452855	42,49667995	41,96547145	1,393	18	1,745	5,3	0,989	13	1,195	16	1,25	106	1,4	70	112	78	126	90	215	113	20	1,28	8	1,2	80	210	75	2,8	68	121	30	0,78	21	29	23
16	2	49	1	1	1	0	0	66,6	152	28,8	88	105	0,838095238	64,86486486	47,44744745	35,13513514	1,542	23	1,762	6,6	0,976	15	1,439	22	1,14	107	1,6	89	107	79	153	103	164	74	20	1,15	8	1,2	87	186	62	3	92	106	15	0,81	18	24	20
17	1	58				0	0	70,9	175	23,2	89	96	0,927083333	76,86882934	56,2764457	23,13117066	2,043	29	2,197	8,2	1,3	18	1,659	23	1,08	157	2,2	100	121	86	163	130	179	84	19	1,11	13	2,3	69	220	43	5,11627907	79	161	40	0,83	27	19	16
18	2	49	2	0	1	0	0	55,5	154,5	23,1	70	94	0,744680851	72,43243243	52,97297297	27,56756757	1,535	28	1,621	7,9	0,923	17	1,063	19	1,06	94	1,7	85	107	71	172	130	171	97	18	1,18	7,8	1,1	92	224	75	2,986666667	52	139	15	0,78	15	10	9
[truncated: 150 more columns]
